# Supplementary material for: Genomic Signatures of Positive Selection in Human Populations of the OXT, OXTR, AVP, AVPR1A and AVR1B Gene Variants Related to the Regulation of Psychoemotional Response
Source: Genes (Basel). 2023 Nov 8;14(11):2053. doi: 10.3390/genes14112053 (PMC10670988; doi:10.3390/genes14112053)
Supplement: Supplementary file 1 [file genes-14-02053-s001.zip]

Archive with 1 entries (1 files):
- genes-2665007-supplementary.pdf
